# Supplementary material for: Sequence-based prediction of SARS-CoV-2 vaccine targets using a mass spectrometry-based bioinformatics predictor identifies immunogenic T cell epitopes
Source: Genome Med. 2020 Aug 13;12:70. doi: 10.1186/s13073-020-00767-w (PMC7425796; doi:10.1186/s13073-020-00767-w)
Supplement: Supplementary file 5 — Additional file 5: Table S5. Broadly Binding HLA-I Peptides. The top HLA-I predicted binders from each of the three SARS-CoV-2 proteins: spike, nucleocapsid and membrane with the broadest cumulative allele coverage. (CSV 19 kb) [file 13073_2020_767_MOESM5_ESM.csv]

	rank	peptide	protein	cumulative_alleles	USA_cumulative_coverage	EUR_cumulative_coverage	API_cumulative_coverage
1	1	YQPYRVVVL	surface glycoprotein	HLA-A02:07;HLA-B08:01;HLA-B13:02;HLA-B14:02;HLA-B15:01;HLA-B15:03;HLA-B15:09;HLA-B37:01;HLA-B39:01;HLA-B42:01;HLA-B48:01;HLA-B52:01;HLA-C01:02;HLA-C02:02;HLA-C03:04;HLA-C04:01;HLA-C05:01;HLA-C06:02;HLA-C07:01;HLA-C07:02;HLA-C08:01;HLA-C12:02;HLA-C14:02;HLA-C14:03;HLA-C15:02	0.970163930805	0.978332458226	0.97328621525
2	2	FVFLVLLPL	surface glycoprotein	HLA-A02:01;HLA-A02:03;HLA-A02:04;HLA-A02:07;HLA-A03:01;HLA-A68:02;HLA-B08:01;HLA-B13:02;HLA-B14:02;HLA-B15:01;HLA-B15:03;HLA-B15:09;HLA-B35:01;HLA-B35:03;HLA-B37:01;HLA-B39:01;HLA-B42:01;HLA-B48:01;HLA-B51:01;HLA-B52:01;HLA-B54:01;HLA-C01:02;HLA-C02:02;HLA-C03:02;HLA-C03:03;HLA-C03:04;HLA-C04:01;HLA-C05:01;HLA-C06:02;HLA-C07:01;HLA-C07:02;HLA-C08:01;HLA-C08:02;HLA-C12:02;HLA-C14:02;HLA-C14:03;HLA…	0.997714226368	0.998821106333	0.997513004393
3	3	CVADYSVLY	surface glycoprotein	HLA-A01:01;HLA-A02:01;HLA-A02:03;HLA-A02:04;HLA-A02:07;HLA-A03:01;HLA-A11:01;HLA-A25:01;HLA-A26:01;HLA-A29:02;HLA-A30:01;HLA-A30:02;HLA-A32:01;HLA-A36:01;HLA-A68:01;HLA-A68:02;HLA-B08:01;HLA-B13:02;HLA-B14:02;HLA-B15:01;HLA-B15:03;HLA-B15:09;HLA-B35:01;HLA-B35:03;HLA-B37:01;HLA-B39:01;HLA-B42:01;HLA-B48:01;HLA-B51:01;HLA-B52:01;HLA-B54:01;HLA-B58:01;HLA-C01:02;HLA-C02:02;HLA-C03:02;HLA-C03:03;HLA…	0.999628694992	0.999898516982	0.999257168408
4	4	QPTESIVRF	surface glycoprotein	HLA-A01:01;HLA-A02:01;HLA-A02:03;HLA-A02:04;HLA-A02:07;HLA-A03:01;HLA-A11:01;HLA-A24:02;HLA-A25:01;HLA-A26:01;HLA-A29:02;HLA-A30:01;HLA-A30:02;HLA-A32:01;HLA-A36:01;HLA-A68:01;HLA-A68:02;HLA-B07:02;HLA-B08:01;HLA-B13:02;HLA-B14:02;HLA-B15:01;HLA-B15:03;HLA-B15:09;HLA-B18:01;HLA-B35:01;HLA-B35:03;HLA-B37:01;HLA-B38:01;HLA-B39:01;HLA-B42:01;HLA-B48:01;HLA-B51:01;HLA-B52:01;HLA-B53:01;HLA-B54:01;HLA…	0.999927126573	0.999990768534	0.999753547072
5	5	AEVQIDRLI	surface glycoprotein	HLA-A01:01;HLA-A02:01;HLA-A02:03;HLA-A02:04;HLA-A02:07;HLA-A03:01;HLA-A11:01;HLA-A24:02;HLA-A25:01;HLA-A26:01;HLA-A29:02;HLA-A30:01;HLA-A30:02;HLA-A32:01;HLA-A36:01;HLA-A68:01;HLA-A68:02;HLA-B07:02;HLA-B08:01;HLA-B13:02;HLA-B14:02;HLA-B15:01;HLA-B15:03;HLA-B15:09;HLA-B18:01;HLA-B35:01;HLA-B35:03;HLA-B37:01;HLA-B38:01;HLA-B39:01;HLA-B40:01;HLA-B40:02;HLA-B41:01;HLA-B42:01;HLA-B44:02;HLA-B44:03;HLA…	0.999984605786	0.999998635411	0.999879348504
6	6	QSAPHGVVF	surface glycoprotein	HLA-A01:01;HLA-A02:01;HLA-A02:03;HLA-A02:04;HLA-A02:07;HLA-A03:01;HLA-A11:01;HLA-A24:02;HLA-A25:01;HLA-A26:01;HLA-A29:02;HLA-A30:01;HLA-A30:02;HLA-A32:01;HLA-A36:01;HLA-A68:01;HLA-A68:02;HLA-B07:02;HLA-B08:01;HLA-B13:02;HLA-B14:02;HLA-B15:01;HLA-B15:03;HLA-B15:09;HLA-B18:01;HLA-B35:01;HLA-B35:03;HLA-B37:01;HLA-B38:01;HLA-B39:01;HLA-B40:01;HLA-B40:02;HLA-B41:01;HLA-B42:01;HLA-B44:02;HLA-B44:03;HLA…	0.99999566317	0.999999792192	0.999962318157
7	7	VYYPDKVFR	surface glycoprotein	HLA-A01:01;HLA-A02:01;HLA-A02:03;HLA-A02:04;HLA-A02:07;HLA-A03:01;HLA-A11:01;HLA-A23:01;HLA-A24:02;HLA-A25:01;HLA-A26:01;HLA-A29:02;HLA-A30:01;HLA-A30:02;HLA-A31:01;HLA-A32:01;HLA-A33:03;HLA-A36:01;HLA-A68:01;HLA-A68:02;HLA-A74:01;HLA-B07:02;HLA-B08:01;HLA-B13:02;HLA-B14:02;HLA-B15:01;HLA-B15:03;HLA-B15:09;HLA-B18:01;HLA-B35:01;HLA-B35:03;HLA-B37:01;HLA-B38:01;HLA-B39:01;HLA-B40:01;HLA-B40:02;HLA…	0.999998916646	0.999999957244	0.999988054092
8	8	RRARSVASQ	surface glycoprotein	HLA-A01:01;HLA-A02:01;HLA-A02:03;HLA-A02:04;HLA-A02:07;HLA-A03:01;HLA-A11:01;HLA-A23:01;HLA-A24:02;HLA-A25:01;HLA-A26:01;HLA-A29:02;HLA-A30:01;HLA-A30:02;HLA-A31:01;HLA-A32:01;HLA-A33:03;HLA-A36:01;HLA-A68:01;HLA-A68:02;HLA-A74:01;HLA-B07:02;HLA-B08:01;HLA-B13:02;HLA-B14:02;HLA-B15:01;HLA-B15:03;HLA-B15:09;HLA-B18:01;HLA-B27:05;HLA-B35:01;HLA-B35:03;HLA-B37:01;HLA-B38:01;HLA-B39:01;HLA-B40:01;HLA…	0.99999923304	0.999999979037	0.999988678908
9	9	CPFGEVFNA	surface glycoprotein	HLA-A01:01;HLA-A02:01;HLA-A02:03;HLA-A02:04;HLA-A02:07;HLA-A03:01;HLA-A11:01;HLA-A23:01;HLA-A24:02;HLA-A25:01;HLA-A26:01;HLA-A29:02;HLA-A30:01;HLA-A30:02;HLA-A31:01;HLA-A32:01;HLA-A33:03;HLA-A36:01;HLA-A68:01;HLA-A68:02;HLA-A74:01;HLA-B07:02;HLA-B08:01;HLA-B13:02;HLA-B14:02;HLA-B15:01;HLA-B15:03;HLA-B15:09;HLA-B18:01;HLA-B27:05;HLA-B35:01;HLA-B35:03;HLA-B37:01;HLA-B38:01;HLA-B39:01;HLA-B40:01;HLA…	0.999999383444	0.99999998749	0.999989066159
10	10	SAPHGVVFL	surface glycoprotein	HLA-A01:01;HLA-A02:01;HLA-A02:03;HLA-A02:04;HLA-A02:07;HLA-A03:01;HLA-A11:01;HLA-A23:01;HLA-A24:02;HLA-A25:01;HLA-A26:01;HLA-A29:02;HLA-A30:01;HLA-A30:02;HLA-A31:01;HLA-A32:01;HLA-A33:03;HLA-A36:01;HLA-A68:01;HLA-A68:02;HLA-A74:01;HLA-B07:02;HLA-B08:01;HLA-B13:02;HLA-B14:02;HLA-B15:01;HLA-B15:03;HLA-B15:09;HLA-B18:01;HLA-B27:05;HLA-B35:01;HLA-B35:03;HLA-B37:01;HLA-B38:01;HLA-B39:01;HLA-B40:01;HLA…	0.999999383444	0.99999998749	0.999989066159
11	1	FNPETNILL	membrane glycoprotein	HLA-A02:07;HLA-C01:02;HLA-C03:04;HLA-C04:01;HLA-C05:01;HLA-C06:02;HLA-C07:02;HLA-C08:01;HLA-C08:02;HLA-C14:02;HLA-C17:01	0.846098318855	0.8464300656	0.888242504423
12	2	SSSDNIALL	membrane glycoprotein	HLA-A01:01;HLA-A02:03;HLA-A02:04;HLA-A02:07;HLA-A68:01;HLA-A68:02;HLA-B15:09;HLA-B38:01;HLA-B39:01;HLA-B48:01;HLA-B57:03;HLA-B81:01;HLA-C01:02;HLA-C02:02;HLA-C03:03;HLA-C03:04;HLA-C04:01;HLA-C05:01;HLA-C06:02;HLA-C07:01;HLA-C07:02;HLA-C08:01;HLA-C08:02;HLA-C12:02;HLA-C12:03;HLA-C14:02;HLA-C15:02;HLA-C17:01	0.994938662922	0.998106798467	0.987775034492
13	3	KLLEQWNLV	membrane glycoprotein	HLA-A01:01;HLA-A02:01;HLA-A02:03;HLA-A02:04;HLA-A02:07;HLA-A03:01;HLA-A30:01;HLA-A32:01;HLA-A68:01;HLA-A68:02;HLA-B13:02;HLA-B15:09;HLA-B38:01;HLA-B39:01;HLA-B48:01;HLA-B57:03;HLA-B81:01;HLA-C01:02;HLA-C02:02;HLA-C03:03;HLA-C03:04;HLA-C04:01;HLA-C05:01;HLA-C06:02;HLA-C07:01;HLA-C07:02;HLA-C08:01;HLA-C08:02;HLA-C12:02;HLA-C12:03;HLA-C14:02;HLA-C15:02;HLA-C17:01	0.998781497204	0.999726641834	0.992178076763
14	4	LWLLWPVTL	membrane glycoprotein	HLA-A01:01;HLA-A02:01;HLA-A02:03;HLA-A02:04;HLA-A02:07;HLA-A03:01;HLA-A23:01;HLA-A24:02;HLA-A30:01;HLA-A32:01;HLA-A68:01;HLA-A68:02;HLA-B08:01;HLA-B13:02;HLA-B14:02;HLA-B15:09;HLA-B35:01;HLA-B38:01;HLA-B39:01;HLA-B48:01;HLA-B51:01;HLA-B54:01;HLA-B57:03;HLA-B58:02;HLA-B81:01;HLA-C01:02;HLA-C02:02;HLA-C03:02;HLA-C03:03;HLA-C03:04;HLA-C04:01;HLA-C05:01;HLA-C06:02;HLA-C07:01;HLA-C07:02;HLA-C08:01;HLA…	0.999727306641	0.999939794397	0.999326200643
15	5	SELVIGAVI	membrane glycoprotein	HLA-A01:01;HLA-A02:01;HLA-A02:03;HLA-A02:04;HLA-A02:07;HLA-A03:01;HLA-A23:01;HLA-A24:02;HLA-A30:01;HLA-A32:01;HLA-A68:01;HLA-A68:02;HLA-B08:01;HLA-B13:02;HLA-B14:02;HLA-B15:09;HLA-B18:01;HLA-B35:01;HLA-B38:01;HLA-B39:01;HLA-B40:01;HLA-B40:02;HLA-B41:01;HLA-B44:02;HLA-B44:03;HLA-B45:01;HLA-B48:01;HLA-B49:01;HLA-B51:01;HLA-B52:01;HLA-B54:01;HLA-B57:03;HLA-B58:02;HLA-B81:01;HLA-C01:02;HLA-C02:02;HLA…	0.999895759117	0.999979399589	0.999644112638
16	6	ATSRTLSYY	membrane glycoprotein	HLA-A01:01;HLA-A02:01;HLA-A02:03;HLA-A02:04;HLA-A02:07;HLA-A03:01;HLA-A11:01;HLA-A23:01;HLA-A24:02;HLA-A25:01;HLA-A26:01;HLA-A29:02;HLA-A30:01;HLA-A30:02;HLA-A32:01;HLA-A36:01;HLA-A68:01;HLA-A68:02;HLA-B08:01;HLA-B13:02;HLA-B14:02;HLA-B15:09;HLA-B18:01;HLA-B35:01;HLA-B38:01;HLA-B39:01;HLA-B40:01;HLA-B40:02;HLA-B41:01;HLA-B44:02;HLA-B44:03;HLA-B45:01;HLA-B48:01;HLA-B49:01;HLA-B51:01;HLA-B52:01;HLA…	0.999981969277	0.999998639549	0.999913226825
17	7	LPKEITVAT	membrane glycoprotein	HLA-A01:01;HLA-A02:01;HLA-A02:03;HLA-A02:04;HLA-A02:07;HLA-A03:01;HLA-A11:01;HLA-A23:01;HLA-A24:02;HLA-A25:01;HLA-A26:01;HLA-A29:02;HLA-A30:01;HLA-A30:02;HLA-A32:01;HLA-A36:01;HLA-A68:01;HLA-A68:02;HLA-B07:02;HLA-B08:01;HLA-B13:02;HLA-B14:02;HLA-B15:09;HLA-B18:01;HLA-B35:01;HLA-B35:03;HLA-B38:01;HLA-B39:01;HLA-B40:01;HLA-B40:02;HLA-B41:01;HLA-B42:01;HLA-B44:02;HLA-B44:03;HLA-B45:01;HLA-B46:01;HLA…	0.999993030197	0.999999639209	0.999949694063
18	8	EQWNLVIGF	membrane glycoprotein	HLA-A01:01;HLA-A02:01;HLA-A02:03;HLA-A02:04;HLA-A02:07;HLA-A03:01;HLA-A11:01;HLA-A23:01;HLA-A24:02;HLA-A25:01;HLA-A26:01;HLA-A29:02;HLA-A30:01;HLA-A30:02;HLA-A32:01;HLA-A36:01;HLA-A68:01;HLA-A68:02;HLA-B07:02;HLA-B08:01;HLA-B13:02;HLA-B14:02;HLA-B15:01;HLA-B15:03;HLA-B15:09;HLA-B18:01;HLA-B27:05;HLA-B35:01;HLA-B35:03;HLA-B38:01;HLA-B39:01;HLA-B40:01;HLA-B40:02;HLA-B41:01;HLA-B42:01;HLA-B44:02;HLA…	0.999997095921	0.999999925279	0.999960761215
19	9	FVLAAVYR	membrane glycoprotein	HLA-A01:01;HLA-A02:01;HLA-A02:03;HLA-A02:04;HLA-A02:07;HLA-A03:01;HLA-A11:01;HLA-A23:01;HLA-A24:02;HLA-A25:01;HLA-A26:01;HLA-A29:02;HLA-A30:01;HLA-A30:02;HLA-A31:01;HLA-A32:01;HLA-A33:03;HLA-A36:01;HLA-A68:01;HLA-A68:02;HLA-A74:01;HLA-B07:02;HLA-B08:01;HLA-B13:02;HLA-B14:02;HLA-B15:01;HLA-B15:03;HLA-B15:09;HLA-B18:01;HLA-B27:05;HLA-B35:01;HLA-B35:03;HLA-B38:01;HLA-B39:01;HLA-B40:01;HLA-B40:02;HLA…	0.999998888832	0.999999974702	0.999987369585
20	10	SELVIGAV	membrane glycoprotein	HLA-A01:01;HLA-A02:01;HLA-A02:03;HLA-A02:04;HLA-A02:07;HLA-A03:01;HLA-A11:01;HLA-A23:01;HLA-A24:02;HLA-A25:01;HLA-A26:01;HLA-A29:02;HLA-A30:01;HLA-A30:02;HLA-A31:01;HLA-A32:01;HLA-A33:03;HLA-A36:01;HLA-A68:01;HLA-A68:02;HLA-A74:01;HLA-B07:02;HLA-B08:01;HLA-B13:02;HLA-B14:02;HLA-B15:01;HLA-B15:03;HLA-B15:09;HLA-B18:01;HLA-B27:05;HLA-B35:01;HLA-B35:03;HLA-B37:01;HLA-B38:01;HLA-B39:01;HLA-B40:01;HLA…	0.999999158412	0.999999986072	0.999989005425
21	1	FAPSASAF	nucleocapsid phosphoprotein	HLA-B46:01;HLA-B51:01;HLA-C01:02;HLA-C02:02;HLA-C03:02;HLA-C03:03;HLA-C03:04;HLA-C04:01;HLA-C05:01;HLA-C07:02;HLA-C08:02;HLA-C12:03;HLA-C14:02;HLA-C14:03;HLA-C17:01	0.889205021873	0.893062390047	0.909801356992
22	2	LLLDRLNQL	nucleocapsid phosphoprotein	HLA-A02:01;HLA-A02:03;HLA-A02:04;HLA-A02:07;HLA-A03:01;HLA-A23:01;HLA-A32:01;HLA-B08:01;HLA-B14:02;HLA-B46:01;HLA-B51:01;HLA-C01:02;HLA-C02:02;HLA-C03:02;HLA-C03:03;HLA-C03:04;HLA-C04:01;HLA-C05:01;HLA-C06:02;HLA-C07:02;HLA-C08:02;HLA-C12:03;HLA-C14:02;HLA-C14:03;HLA-C17:01	0.98377682362	0.989580067215	0.964647451082
23	3	SSPDDQIGY	nucleocapsid phosphoprotein	HLA-A01:01;HLA-A02:01;HLA-A02:03;HLA-A02:04;HLA-A02:07;HLA-A03:01;HLA-A11:01;HLA-A23:01;HLA-A25:01;HLA-A26:01;HLA-A29:02;HLA-A30:01;HLA-A30:02;HLA-A32:01;HLA-A36:01;HLA-B08:01;HLA-B14:02;HLA-B15:01;HLA-B15:03;HLA-B46:01;HLA-B51:01;HLA-B57:01;HLA-B57:03;HLA-B58:01;HLA-C01:02;HLA-C02:02;HLA-C03:02;HLA-C03:03;HLA-C03:04;HLA-C04:01;HLA-C05:01;HLA-C06:02;HLA-C07:02;HLA-C08:02;HLA-C12:03;HLA-C14:02;HLA…	0.99730206544	0.999047076789	0.989434208383
24	4	TPSGTWLTY	nucleocapsid phosphoprotein	HLA-A01:01;HLA-A02:01;HLA-A02:03;HLA-A02:04;HLA-A02:07;HLA-A03:01;HLA-A11:01;HLA-A23:01;HLA-A25:01;HLA-A26:01;HLA-A29:02;HLA-A30:01;HLA-A30:02;HLA-A32:01;HLA-A36:01;HLA-B07:02;HLA-B08:01;HLA-B14:02;HLA-B15:01;HLA-B15:03;HLA-B35:01;HLA-B35:03;HLA-B42:01;HLA-B46:01;HLA-B51:01;HLA-B53:01;HLA-B55:01;HLA-B57:01;HLA-B57:03;HLA-B58:01;HLA-C01:02;HLA-C02:02;HLA-C03:02;HLA-C03:03;HLA-C03:04;HLA-C04:01;HLA…	0.999717077996	0.999953974389	0.994133727418
25	5	MEVTPSGTW	nucleocapsid phosphoprotein	HLA-A01:01;HLA-A02:01;HLA-A02:03;HLA-A02:04;HLA-A02:07;HLA-A03:01;HLA-A11:01;HLA-A23:01;HLA-A25:01;HLA-A26:01;HLA-A29:02;HLA-A30:01;HLA-A30:02;HLA-A32:01;HLA-A36:01;HLA-B07:02;HLA-B08:01;HLA-B14:02;HLA-B15:01;HLA-B15:03;HLA-B18:01;HLA-B35:01;HLA-B35:03;HLA-B40:01;HLA-B42:01;HLA-B44:02;HLA-B44:03;HLA-B46:01;HLA-B49:01;HLA-B50:01;HLA-B51:01;HLA-B53:01;HLA-B55:01;HLA-B57:01;HLA-B57:03;HLA-B58:01;HLA…	0.99991769439	0.999991904937	0.996542172867
26	6	KHWPQIAQF	nucleocapsid phosphoprotein	HLA-A01:01;HLA-A02:01;HLA-A02:03;HLA-A02:04;HLA-A02:07;HLA-A03:01;HLA-A11:01;HLA-A23:01;HLA-A24:02;HLA-A25:01;HLA-A26:01;HLA-A29:02;HLA-A30:01;HLA-A30:02;HLA-A32:01;HLA-A36:01;HLA-B07:02;HLA-B08:01;HLA-B14:02;HLA-B15:01;HLA-B15:03;HLA-B15:09;HLA-B18:01;HLA-B35:01;HLA-B35:03;HLA-B37:01;HLA-B38:01;HLA-B39:01;HLA-B40:01;HLA-B42:01;HLA-B44:02;HLA-B44:03;HLA-B46:01;HLA-B48:01;HLA-B49:01;HLA-B50:01;HLA…	0.999974461565	0.99999874209	0.998894541901
27	7	ASAFFGMSR	nucleocapsid phosphoprotein	HLA-A01:01;HLA-A02:01;HLA-A02:03;HLA-A02:04;HLA-A02:07;HLA-A03:01;HLA-A11:01;HLA-A23:01;HLA-A24:02;HLA-A25:01;HLA-A26:01;HLA-A29:02;HLA-A30:01;HLA-A30:02;HLA-A31:01;HLA-A32:01;HLA-A33:03;HLA-A36:01;HLA-A68:01;HLA-A74:01;HLA-B07:02;HLA-B08:01;HLA-B14:02;HLA-B15:01;HLA-B15:03;HLA-B15:09;HLA-B18:01;HLA-B35:01;HLA-B35:03;HLA-B37:01;HLA-B38:01;HLA-B39:01;HLA-B40:01;HLA-B42:01;HLA-B44:02;HLA-B44:03;HLA…	0.999992150903	0.999999730004	0.999684618148
28	8	DAALALLLL	nucleocapsid phosphoprotein	HLA-A01:01;HLA-A02:01;HLA-A02:03;HLA-A02:04;HLA-A02:07;HLA-A03:01;HLA-A11:01;HLA-A23:01;HLA-A24:02;HLA-A25:01;HLA-A26:01;HLA-A29:02;HLA-A30:01;HLA-A30:02;HLA-A31:01;HLA-A32:01;HLA-A33:03;HLA-A36:01;HLA-A68:01;HLA-A68:02;HLA-A74:01;HLA-B07:02;HLA-B08:01;HLA-B14:02;HLA-B15:01;HLA-B15:03;HLA-B15:09;HLA-B18:01;HLA-B35:01;HLA-B35:03;HLA-B37:01;HLA-B38:01;HLA-B39:01;HLA-B40:01;HLA-B42:01;HLA-B44:02;HLA…	0.999997749286	0.999999923411	0.999977169779
29	9	RQKKQQTV	nucleocapsid phosphoprotein	HLA-A01:01;HLA-A02:01;HLA-A02:03;HLA-A02:04;HLA-A02:07;HLA-A03:01;HLA-A11:01;HLA-A23:01;HLA-A24:02;HLA-A25:01;HLA-A26:01;HLA-A29:02;HLA-A30:01;HLA-A30:02;HLA-A31:01;HLA-A32:01;HLA-A33:03;HLA-A36:01;HLA-A68:01;HLA-A68:02;HLA-A74:01;HLA-B07:02;HLA-B08:01;HLA-B13:02;HLA-B14:02;HLA-B15:01;HLA-B15:03;HLA-B15:09;HLA-B18:01;HLA-B35:01;HLA-B35:03;HLA-B37:01;HLA-B38:01;HLA-B39:01;HLA-B40:01;HLA-B42:01;HLA…	0.999998422647	0.999999956699	0.999982936159
30	10	SRIGMEVTP	nucleocapsid phosphoprotein	HLA-A01:01;HLA-A02:01;HLA-A02:03;HLA-A02:04;HLA-A02:07;HLA-A03:01;HLA-A11:01;HLA-A23:01;HLA-A24:02;HLA-A25:01;HLA-A26:01;HLA-A29:02;HLA-A30:01;HLA-A30:02;HLA-A31:01;HLA-A32:01;HLA-A33:03;HLA-A36:01;HLA-A68:01;HLA-A68:02;HLA-A74:01;HLA-B07:02;HLA-B08:01;HLA-B13:02;HLA-B14:02;HLA-B15:01;HLA-B15:03;HLA-B15:09;HLA-B18:01;HLA-B27:05;HLA-B35:01;HLA-B35:03;HLA-B37:01;HLA-B38:01;HLA-B39:01;HLA-B40:01;HLA…	0.999998810053	0.999999978655	0.999983684556
