# Supplementary material for: Sequence-based prediction of SARS-CoV-2 vaccine targets using a mass spectrometry-based bioinformatics predictor identifies immunogenic T cell epitopes
Source: Genome Med. 2020 Aug 13;12:70. doi: 10.1186/s13073-020-00767-w (PMC7425796; doi:10.1186/s13073-020-00767-w)
Supplement: Supplementary file 10 — Additional file 10: Table S10. spectral counts from published SARS-CoV-2 proteomic datasets. MS/MS spectra assigned to peptides from SARS-CoV-2 proteins were tallied across datasets, divided by protein length, and normalized within each dataset to generate Fig. 5. [file 13073_2020_767_MOESM10_ESM.xlsx]

## Sheet: Protein Quantification
Protein	Sequence Length	PSMs			PSMs / Length			PSMs / Length - Relative
		Davidson	Bojkova	Bezstarosti	Davidson	Bojkova	Bezstarosti	Davidson	Bojkova	Bezstarosti
S	1273	1778	112	109	1.3967	0.0879811	0.0856245	0.12002	0.0768002	0.0557091
Pp1ab	7096	1245	17	131	0.175451	0.00239572	0.0184611	0.0150767	0.00209126	0.0120112
Orf9b	97	59	31	43	0.608247	0.319588	0.443299	0.0522674	0.278973	0.28842
Orf8	121	32			0.264463	0	0	0.0227256	0	0
Orf7a	121	21	2	5	0.173554	0.0165289	0.0413223	0.0149137	0.0144284	0.0268852
Orf6	61	4	8	7	0.0655738	0.131148	0.114754	0.00563483	0.114481	0.0746614
Orf3a	275	115	22	25	0.418182	0.08	0.0909091	0.0359348	0.0698333	0.0591474
N	419	4876	480	644	11.6372	1.14558	1.53699	1	1	1
E	75	1		1	0.0133333	0	0.0133333	0.00114575	0	0.00867495
M	222	293	36	55	1.31982	0.162162	0.247748	0.113414	0.141554	0.16119
