# Supplementary material for: Sequence-based prediction of SARS-CoV-2 vaccine targets using a mass spectrometry-based bioinformatics predictor identifies immunogenic T cell epitopes
Source: Genome Med. 2020 Aug 13;12:70. doi: 10.1186/s13073-020-00767-w (PMC7425796; doi:10.1186/s13073-020-00767-w)
Supplement: Supplementary file 12 — Additional file 12. Custom Python script for HLA-II. This Python scripts can be used to generate HLA-II related supplementary tables. (PY 8 kb) [file 13073_2020_767_MOESM12_ESM.py]

##############
import numpy as np
import pandas as pd


def coverage_ranking(min_score=99, L_longmer=25, pop='AVG',
                     n_to_choose=12, min_peps=3):
    """
Return two dataframes of 25mers (for L_longmer=25):

df_selected - dataframe with n_to_choose rows, one per 25mer, ranked
by cumulative (pop) population coverage
df_abs - dataframe with one row per 25mer for all 25mers containing
at least min_peps predicted binders, sorted by absolute
(pop) population coverage. 

Binders are defined as any 12-20mers within the SARS-CoV-2 proteins
that are predicted to bind to an allele with model_score > min_score
Return list of 25mers within the nCoV proteins which cover the
largest fraction of the population based on the high-scoring
peptides they contain and the alleles they are predicted to bind to.
"""

# dummy function that returns all 12-20mers within SARS-CoV-2 proteins,
# and their predicted binding scores to covered alleles (model_score)
df_binders = get_all_covid_binders()
df_binders = df_binders.loc[df_binders['model_score'] >= min_score]
# this is a dummy function, would return dataframe with one row per
# 25mer within all the SARS-CoV-2 proteins
df_25mers = get_all_covid_25mers()

# dataframe of HLA-II population frequencies
df_freq = hla_freq()

# keep track of list of covered alleles and exclude them when calculating
# coverage in subsequent 25mer selections
excluded_hla = []
n_selected = 0
df_selected = pd.DataFrame()
while n_selected < n_to_choose:
    print('\n\nmaking selection %d of %d...' % ((n_selected+1), n_to_choose))
df_keep = df_binders.loc[~df_binders['allele'].isin(excluded_hla)]
df_list = df_keep[['peptide', 'allele']].groupby('peptide').aggregate(lambda tdf: tdf.unique().tolist())
df_list = df_list.reset_index()
pep_to_allele = pd.Series(df_list.allele.values, index=df_list.peptide).to_dict()
# associate each 25mer with peptides predicted to bind
binders = list(df_keep['peptide'].unique())
df_25mers['pep_list'] = \
df_25mers['peptide'].apply(lambda x: [y for y in binders if y in x])
# associate each 25mer with list of alleles the peptides bind to
df_25mers['allele_list'] = \
df_25mers['pep_list'].apply(lambda x: [pep_to_allele[y] for y in x])
df_25mers['alleles'] = \
df_25mers['allele_list'].apply(lambda x: [item for sublist in x
                                          for item in sublist])
df_25mers['alleles'] = df_25mers['alleles'].apply(lambda x: list(set(x)))
# calculate coverage of that allele list for various populations
df_25mers['coverage'] = \
df_25mers['alleles'].apply(lambda x: coverage(alleles=x,
                                              df_freq=df_freq,
                                              pop=pop))
df_25mers['USA_coverage'] = \
df_25mers['alleles'].apply(lambda x: coverage(alleles=x,
                                              df_freq=df_freq,
                                              pop='USA'))
df_25mers['EUR_coverage'] = \
df_25mers['alleles'].apply(lambda x: coverage(alleles=x,
                                              df_freq=df_freq,
                                              pop='EUR'))
df_25mers['API_coverage'] = \
df_25mers['alleles'].apply(lambda x: coverage(alleles=x,
                                              df_freq=df_freq,
                                              pop='API'))
print('\tzeroing out coverage for pep lists shorter than %d...' % min_peps)
df_25mers['npeps'] = df_25mers['pep_list'].apply(lambda x: len(x))
df_25mers.loc[df_25mers['npeps'] < min_peps, 'coverage'] = 0
df_25mers = df_25mers.sort_values('coverage', ascending=False)

# save absolute ranking
del df_25mers['allele_list']
if n_selected == 0:
    df_abs = df_25mers.copy()
df_abs['pep_list'] = df_abs['pep_list'].apply(lambda x: ';'.join(x))
df_abs['alleles'] = df_abs['alleles'].apply(lambda x: ';'.join(x))
if min_peps is not None:
    df_abs = df_abs.loc[df_abs['npeps'] >= min_peps]
df_abs = df_abs.loc[~df_abs['pep_list'].isnull()]
df_abs.to_csv('covid_%dmers_ranked_by_coverage_%s.csv' % (L_longmer, pop),
              sep=',', index=False)
df_25mers['all_alleles'] = df_25mers['alleles'].apply(lambda x: ';'.join(x))

# make next 25mer selection based on disjoint coverage
next_pick = df_25mers.iloc[0:1]
new_alleles = next_pick.iloc[0]['alleles']
next_pick['selection'] = n_selected + 1
# calculate cumulative coverage of all 25mers up to this point
next_pick['covered_alleles'] = next_pick['alleles'].apply(lambda x: x + excluded_hla)
next_pick['cumulative_coverage'] =\
next_pick['covered_alleles'].apply(lambda x: coverage(alleles=x, df_freq=df_freq,
                                                      pop=pop))
next_pick['USA_cumulative_coverage'] =\
next_pick['covered_alleles'].apply(lambda x: coverage(alleles=x, df_freq=df_freq,
                                                      pop='USA'))
next_pick['EUR_cumulative_coverage'] =\
next_pick['covered_alleles'].apply(lambda x: coverage(alleles=x, df_freq=df_freq,
                                                      pop='EUR'))
next_pick['API_cumulative_coverage'] =\
next_pick['covered_alleles'].apply(lambda x: coverage(alleles=x, df_freq=df_freq,
                                                      pop='API'))
df_selected = df_selected.append(next_pick)
n_selected += 1

excluded_hla += new_alleles


df_selected['pep_list'] = df_selected['pep_list'].apply(lambda x: ';'.join(x))
df_selected['alleles'] = df_selected['alleles'].apply(lambda x: ';'.join(x))

df_selected.rename(columns={'covered_alleles': 'cumulative_alleles',
    'alleles': 'additional_alleles',
    'all_alleles': 'alleles'},
    inplace=True)
df_selected['cumulative_alleles'] = \
df_selected['cumulative_alleles'].apply(lambda x: ';'.join(x))

del df_selected['coverage']
del df_selected['cumulative_coverage']
del df_selected['npeps']


return df_selected, df_abs


def hla_freq(pop_cols=None):
    """
Return HLA-II population frequencies for European (EUR),
Asian Pacific Islander (API), and United States (USA) populations,
as well as an average across the populations
"""

if pop_cols is None:
    pop_cols = ['USA', 'EUR', 'API']

hla_freq_file = # supplement hla-ii file
    df_hla = pd.read_csv(hla_freq_file, sep='\t')

df_dr = df_hla.loc[df_hla['locus'].isin(['DRB1', 'DRB345'])]

# impute missing allele frequencies with zeros
df_hla.fillna(0, inplace=True)

df_hla['AVG'] = df_hla[pop_cols].mean(axis=1)


return df_hla


def coverage(alleles=None, df_freq=None, pop='AVG'):
    """
Given a list of HLA-II alleles, calculate the population coverage of those
alleles where coverage is defined as the probability that a person
within that population has at least one of the alleles listed.
Function takes the population as an input as well as (optionally) the
population frequency table.

See the methods of the paper expression we use to calculate coverage.
"""

# if no alleles provide, pop_coverage = 0
if alleles == []:
    return 0

# account for possibility of duplicates in list
alleles = list(set(alleles))

# load frequency table if not provided
if df_freq is None:
    df_freq = hla_freq()

# dictionary {allele: frequency}
freq_dict = pd.Series(df_freq[pop].values,index=df_freq['allele']).to_dict()

# we are going to consider 4 loci, DRB1, DRB3/4/5, DP, DQ
dr1_alleles = [x for x in alleles if 'DRB1' in x]
bonus_alleles = [x for x in alleles if 'DR' in x and x not in dr1_alleles]
dp_alleles = [x for x in alleles if 'DP' in x]
dq_alleles = [x for x in alleles if 'DQ' in x]

hla_product = 1
if len(dr1_alleles) > 0:
    probs = sum([freq_dict[x] for x in dr1_alleles])
hla_product = hla_product * ((1 - probs) ** 2)
if len(bonus_alleles) > 0:
    probs = sum([freq_dict[x] for x in bonus_alleles])
hla_product = hla_product * ((1 - probs) ** 2)
if len(dp_alleles) > 0:
    probs = sum([freq_dict[x] for x in dp_alleles])
hla_product = hla_product * ((1 - probs) ** 2)
if len(dq_alleles) > 0:
    probs = sum([freq_dict[x] for x in dq_alleles])
hla_product = hla_product * ((1 - probs) ** 2)

pop_coverage = 1 - hla_product


return pop_coverage
